# Supplementary material for: Perinatal outcomes of intrahepatic cholestasis during pregnancy: An 8-year case-control study
Source: PLoS One. 2020 Feb 19;15(2):e0228213. doi: 10.1371/journal.pone.0228213 (PMC7029845; doi:10.1371/journal.pone.0228213)
Supplement: S1 Dataset — (CSV) [file pone.0228213.s001.csv]

patient	age mere naiss	taille	poids	bmi	parite	white or not	hepatopathie	patho hge	mdr3	coagulopathie	allergie	gpe sg	rh	gestite	parite	atcd mfiu	etio mfiu	atcd fam	atcd cig	terme acc atcd	voie acc atcd	atcd compl foetus	atcd compl mater	atcd compl neonat	dpg	g unique	diabete gesta	pe	ttt	type ttt	terme diag	date diag	prurit	ictere	baisse maf	asympto	douleur abdo	nausee	sb init	asat init	alat init	bt init	tp init	viro	ecbu	sb max	class sb max	asat max	alat max
1	22	160	108	42,2	1	1	0		1	0	0	o	n�gatif	5	1	0		1	1	38	VV	0	0	0	17/05/2006	1	0	0	0		29	27/11/2006	0	0	0	1	0	0	10	365	398	7	99	negatif	negatif	10	1	365	398
2	24	167	56	20,1	0	1	0			0	0	o	positif	1	0	0									25/05/2006	1	0	0			30	12/12/2006	1	0	0	0	0	0	26	21	42	11		negatif	negatif	26	1	21	42
3	30	159	67	26,5	1	1	0			1	0	o	positif	2	1	1	37 sa deficit ps	0	0						28/04/2006	1	0	0	1	1 aspegic	35	21/12/2006	1	0	1	0	0	0	18	27	18	10	88	negatif	negatif	18	1	27	18
4	35	170	62	21,4	0	1	0			0	0	a	positif	1	0	0									24/05/2006	1	0	0	0		32	22/12/2006	1	0	0	0	0	0	26	309	432	23	100	negatif	negatif	49	2	163	261
5	28	160	61	23,8	1	1	1	cholecystectomie		0	1 sulfamide	a	positif	2	1	0		0	1	38	VV	0	0	0	02/06/2006	1	0	0			32	31/12/2006	1	0	0	0	0	0	41	307	496	32	100	negatif	negatif	141	3	419	783
6	30	178	69	21,8	1	1	0			0	0	a	n�gatif	2	1	0		0	0						28/06/2006	1	0	0			34	13/02/2007	1	0	0	0	0	0	37	110	122	31	100	negatif	negatif	37	1	110	122
7	36	160	53	20,7	0	1	0			0	0	a	positif	1	0	0									10/07/2006	1	0	0			36	08/03/2007	1	0	0	0	0	0	17	24	24	7	100	negatif	negatif	38	1	44	79
8	24	163	84	31,6	1	1	1	cholecystectomie		0	0	a	positif	5	1	0		0	1	38	cesar	0	0	0	15/08/2006	1	0	0			34	27/03/2007	1	0	0	0	0	0	11	53	95	11	98	negatif	negatif	33	1	29	61
9	35	156	57	23,4	2	1	0			0	0	a	positif	3	2	0		0	0						22/08/2006	1	0	0			37	26/04/2007	1	0	0	0	0	0	63	52	51	30		negatif	negatif	63	2	52	51
10	31	153	55	23,5	0	1	0			0	1 acupan	o	positif	2	0	0		0	0						29/09/2006	1	0	0	0		35	24/05/2007	1	0	0	0	0	0	15	54	87	2	100		negatif	15	1	54	87
11	33	165	57	20,9	2	1	0			0	0	a	n�gatif	6	2	0		0	1	38	cesar	0	0	0	22/12/2006	1	0	0			30	06/07/2007	1	0	0	0	0	0	9	42	67	21	94	negatif	negatif	47	2	41	49
12	27	162	72	27,4	1	0	0			0	0	o	n�gatif	2	1	0		0	0						27/11/2006	1	0	0	0		37	02/08/2007	1	0	0	0	0	0	14	27	30	8	124			14	1	27	30
13	27	167	60	21,5	0	1	0			0	0	ab	positif	1	0	0									29/01/2007	1	0	0	0		32	28/08/2007	1	0	0	0	0	0	11	47	95	11	94	negatif	negatif	12	1	54	10
14	30	168	59	20,9	3	0	0			0	0	a	positif	4	3	0		0	0						24/12/2006	1	0	0	0		39	10/09/2007	1	0	0	0	0	0	14	24	12	8	85		negatif	14	1	24	12
15	21	170	77	26,6	1	0	0			0	0	a	positif	2	1	0		0	0						25/01/2007	1	1	0	0		36	24/09/2007	1	0	1	0	0	0	14	151	242	18	88	negatif		33	1	156	195
16	22	167	70	25,1	3	1	0			0	0	a	positif	6	3	0		0	1	38	VV	0	0	0	25/01/2007	1	0	0	0		36	25/09/2007	1	0	0	0	0	0	10	32	51	23	85	negatif	negatif	10	1
17	29	170	53	18,3	1	0	0			0	0	a	positif	2	1	0		0	0						22/01/2007	1	0	0	0		38	05/10/2007	1	0	0	0	0	0	33	94	124	10	100			33	1	94	124
18	32	154	58	24,5	0	1	0			0	0	a	positif	1	0	0									20/02/2007	1	1		0		36	18/10/2007	1	0	0	0	0	0	107	135	319	26	100	negatif	negatif	107	3	135	319
19	25	167	92	33	0	1	0			0	0	a	positif	2	0	0		0	0						14/03/2007	1	0	0	0		34	27/10/2007	0	0	0	1	0	0	20	161	384	8,6		negatif	negatif	60	2	209	363
20	37	160	68	26,6	1	0	0			0	0	b	positif	4	1	0		0	0						03/03/2007	1	0	0	0		37	09/11/2007	1	0	0	0	0	0	57	57	83	18			negatif	57	2	57	83
21	34	160	70	27,3	1	1	1	cholecystectomie		0	0	o	positif	4	1	0		0	1	38	cesar	0	0	0	14/06/2007	1	0	0	0		28	17/12/2007	1	0	0	0	0	0	10	53	193	6		negatif	negatif	10	1	53	193
22	27				0	1	0			0	0	a	positif	1	0	0									21/05/2007	1	0	0	1	loxen	33	28/12/2007	0	0	0	1	0	0	23	76	118		100		negatif	266	3	218	366
23	23	160	65	25,4	0	1	0			0	0	o	positif	1	0	0									11/06/2007	1	0	0	0		36	06/02/2008	1	0	0	0	0	0	34	173	392	22	81	negatif	negatif	48	2	115	304
24	36	166	56	20,3	1	1	0			0	0	o	positif	2	1	0		0	0						07/07/2007	1	0	0	0		36	07/03/2008	1	0	0	0	0	0	10	204	259	10	100	negatif	negatif	64	2	116	188
25	37	154	65	27,4	2	0	0			0	0	b	positif	4	2	0		0	0						17/08/2007	1	1	0	0		37	21/04/2008	1	0	0	0	0	0	56	104	114	20	100	negatif	negatif	56	2	104	114
26	26	162	67	25,5	0	1	0			0	0	o	positif	2	0	0		0	0						20/09/2007	1	0	0	0		32	23/04/2008	1	0	0	0	0	0	6	61	104	6	90	negatif	negatif	13	1	67	122
27	18	163	99	37,3	0	0	0			0	0	a	positif	1	0	0									27/08/2007	1	0	0	0		36	23/04/2008	1	0	1	0	0	0	27	83	52	7	100	negatif	negatif	27	1	83	52
28	36	178	68	21,5	0	1	1	hepatite auto immune		1	0	a	positif	1	0	0									12/09/2007	1	0	0	1	fragmine aspirine speciafoldine solupred imurel	37	14/05/2008	1	0	1	0	0	0	12	28	36	13	84	negatif	negatif	25	1	28	41
29	26	165	53	19,5	0	1	0			0	1 latex	a	positif	2	0	0		0	0						21/09/2007	1	0	0	0		38	05/06/2008	1	0	1	0	0	0	25	93	76		87	negatif	negatif	25	1	93	76
30	31	170	56	19,4	1	1	0			0	0	o	positif	2	1	0		0	1	38	VV	0	0	0	11/12/2007	1	0	0	0		28	10/06/2008	1	0	0	0	0	0	25	118	237	18		negatif	negatif	44	2	63	286
31	24	173	99	33,1	0	1	0			0	0	a	positif	1	0	0									24/11/2007	1	0	0	0		33	29/06/2008	1	0	0	0	0	1	42	1060	1348	40	96	negatif	negatif	112	3	854	1341
32	27	165	60	22	1	1	0			0	0	b	positif	2	1	0		1	0						01/11/2007	1	0	0	0		38	11/07/2008	1	0	0	0	0	0	42	22	17	12	98		negatif	42	2	22	17
33	32	165	56	20,6	1	1	0			0	0	a	positif	2	1	0		0	1	36	VV	0	0	0	04/02/2008	1	0	0	0		31	27/08/2008	1	0	0	0	0	0	24	47	78	18			negatif	26	1	34	60
34	36	151	42	18,4	0	1	0			0	1 augmentin	b	positif	1	0	0									01/01/2008	1	0	0	0		38	10/09/2008	1	0	0	0	0	0	46	361	521	18	113		negatif	49	2	343	548
35	29	163	100	37,6	0	1	0			0	0	a	positif	1	0	0									14/02/2008	1	1	0	0		32	14/09/2008	1	0	0	0	0	0	10	75	114	5	93	negatif	negatif	10	1	75	114
36	24	163	58	21,8	0	1	0			0	0	o	positif	3	0	0									11/02/2008	1	0	0	0		34	23/09/2008	1	0	0	0	0	0	40	108	185	12	107	negatif	negatif	40	2	108	185
37	32	164	59	21,9	1	1	0		1	0	0	o	n�gatif	3	1	0		0	1	36	VV	0	0	0	20/03/2008	1	0	0	0		30	07/10/2008	0	0	0	1	0	0	17	105	262			negatif	negatif	17	1	105	262
38	27	155	62	25,8	1	0	0			0	0	b	positif	5	1	0		0	1	38	VV	0	0	0	08/02/2008	1	0	0	0		37	15/10/2008	1	0	0	0	0	0	19	42	77	10			negatif	19	1	42	77
39	28	169	60	21	1	0	1	pancreatite		0	0	o	positif	2	1	0		1	1	36	VV	0	0	0	19/09/2008	1	0	0	0		10	18/11/2008	0	0	0	1	0	0		84	149	12		negatif	negatif	35	1	251	107
40	31	163	63	23,7	1	1	0		1	0	0	a	positif	3	1	0		0	1	30	VV	0	0	1	04/08/2008	1	0	0			24	06/01/2009	1	0	0	0	0	0	14					negatif	negatif	22	1	39	60
41	21	160	52	20,3	0	1	0			0	1 latex	o	positif	1	0	0									02/06/2008	1	0	0	0		37	03/02/2009	1	0	0	0	0	0	60	90	165	13	114		negatif	60	2	90	165
42	38	162	59	22,5	0	1	1	cholecystectomie		0	0	o	positif	2	0	0									17/10/2008	1	0	0	0		19	17/02/2009	1	0	0	0	0	0	83	258				negatif	negatif	83	2	258
43	24	157	52	21,1	1	1	0			0	1 aspirine	a	n�gatif	3	1	0		0	0						01/07/2008	1	0	0	0		35	23/02/2009	1	0	0	0	0	0	68	217	369	16	102	negatif	positif	68	2	217	369
44	26	160	69	27	1	1	0			0	0	a	positif	3	1	0		0	1	36	VV	0	0	0	04/07/2008	1	0	0			35	24/02/2009	0	0	0	1	0	0	13	32	38	6	109	negatif	negatif	18	1	44	66
45	24	162	57	21,7	0	1	0			0	1 clamoxyl	o	positif	1	0	0									21/07/2008	1	0	0	0		33	28/02/2009	1	0	0	0	0	0	25	136	238	13	102	negatif	negatif	25	1	136	238
46	42	165	48	17,6	1	1	1	hepatite c		0	0	o	positif	5	1	0		0	0						22/07/2008	1	0	0	1	subutex	34	04/03/2009	1	0	0	0	0	0	20	79	69	11	86	hepatite c	negatif	20	1	79	69
47	39	148	53	24,2	0	1	0			0	0	a	positif	2	0	0		0	0						08/07/2008	1	0	0			36	06/03/2009	1	0	0	0	0	0	22	152	238	8	109	negatif	negatif	22	1	152	238
48	30	164	64	23,8	2	1	0			0	0	a	positif	4	2	0		0	0						22/07/2008	1	1	0	0		37	27/03/2009	1	0	0	0	0	0	22	56	215	17	100	negatif	negatif	22	1	56	215
49	22		66		2	1	0			0	0	a	positif	3	2	0		0	0						06/08/2008	1	0	0	0		37	09/04/2009	1	0	0	0	0	0	48	435	361	22	112	negatif	negatif	48	2	435	361
50	29	165	63	23,1	0	0	0			0	0	o	positif	1	0	0									03/10/2008	1	0	0	0		38	16/06/2009	1	0	0	0	0	0	15	75	148	7	120	negatif	negatif	15	1	75	148
51	27	170	75	26	1	1	1	cholecystectomie		0	0	a	positif	2	1	0		0	1		VV	0	1	0	03/01/2009	1	0	0	0		36	31/08/2009	1	0	0	0	0	0	24	43	98	15		negatif	negatif	46	2	87	30
52	31	175	92	30	2	1	0			1	0	o	positif	3	2	0		0	1	38	cesar	0	0	0	04/02/2009	1	0	0	0		34	18/09/2009	1	0	1	0	0	1	11	67	128	12	76	negatif	negatif	15	1	99	202
53	22	160	65	25,4	0	1	0			0	0	a	n�gatif	1	0	0									21/02/2009	1	0				38	02/11/2009	1	0	0	0	0	0	29	60	147	10	101			29	1	60	147
54	35	169	75	26,2	1	1	0		1	0	0	o	n�gatif	3	1	0		0	0						16/03/2009	1	0	0	0		37	16/11/2009	1	0	0	0	0	0	19	92	163	7	108	negatif	negatif	119	3	92	163
55	39				2	1	0			0	0	a	positif	4	2	0		0	1	38	VV	0	0	0	05/03/2009	1	1	0	0		39	20/11/2009	1	0	0	0	0	1	24	55	88	8	90	negatif	negatif	24	1	55	88
56	22	165	66	24,2	0	1	0			0	0	o	positif	1	0	0									17/03/2009	1	0	0	1	subutex	38	24/11/2009	1	0	1	0	0	0	12	80	202	7		negatif	negatif	21	1	93	233
57	20	169	119	41,7	0	1	0		1	0	0	a	n�gatif	1	0	0									22/04/2009	1	1	0	0		34	05/12/2009	1	0	0	0	0	1	27	228	343	21	93	negatif	negatif	41	2	388	591
58	26	178	73	23	1	1	0			0	1	a	positif	2	1	0		0	0						11/05/2009	1	0	0	0		32	12/12/2009	1	0	1	0	0	0	18	35	50	9	120	negatif	negatif	25	1	29	38
59	26	156	56	23	1	0	0		0	0	0	b	positif	2	1	0		0	1	39	VV	0	0	0	17/05/2009	1	0	0	0		36	11/01/2010	1	0	0	0	0	0	13	36	43	7	100	negatif	negatif	18	1	89	160
60	39	154	60	25,3	2	1	0			0	0	o	positif	3	2	0		0	0						30/06/2009	1	0	0	0		33	03/02/2010	1	1	0	0	0	0	33	235	522	33	115	negatif	negatif	119	3	275	582
61	31	163	60	22,6	1	1	0			0	0	o	positif	2	1	0		0	1	38	VV	0	0	0	06/08/2009	1	1	0	0		33	11/03/2010	1	0	0	0	0	0	8	48	106	19		negatif	negatif	13	1	28	31
62	26	169	67	23,5	0	1	0			0	1	a	positif	1	0	0									08/07/2009	1	1	0	0		37	12/03/2010	1	0	0	0	0	0	10	47	96	11	82	negatif	negatif	10	1	47	96
63	25				1	1	0			0	0	a	positif	4	1	0		0	0						15/07/2009	1	0	0	0		38	24/03/2010	1	0	0	0	0	0	17	69	138	13	91	negatif	negatif	17	1	69	138
64	25	155	70	29,1	2	1	0			0	0	o	positif	4	2	0		0	0						08/09/2009	1	0	0	0		36	05/05/2010	1	0	0	0	0	0	10	301	323	13	106	negatif	negatif	47	2	246	281
65	26	170	70	24,2	0	1	0			0	0	b	positif	1	0	0									25/10/2009	1	0	1	0		33	03/06/2010	1	0	0	0	0	0	55	121	231	6	120	negatif	negatif	55	2	121	231
66	35				2	1	0			0	0	a	positif	6	2	0		0	1	34	cesar	0	0	0	04/11/2009	1	0	0	0		33	15/06/2010	1	0	0	0	0	0	10	41	57	37		negatif	negatif	63	2	69	71
67	27	162	48	18,3	1	1	0			0	0	a	positif	2	1	0		0	0						24/10/2009	1	0	0	1	LVT	36	23/06/2010	1	0	0	0	0	0	55	143	176	11		negatif	negatif	69	2	225	296
68	32	165	59	21,7	3	1	0			0	0	o	positif	5	3	0		0	1	38	VV	0	0	0	20/12/2009	1	0	0	0		36	19/08/2010	1	0	0	0	0	0	33	33	19	13	120	negatif	negatif	33	1	33	19
69	29	160	85	33,2	4	1	1	cholecystectomie		0	0	b	positif	5	4	0		0	0						11/01/2010	1	0	0	0		37	17/09/2010	1	0	0	0	0	1	26	103	120	8	97	negatif	negatif	26	1	103	120
70	42	160	64	25	0	1	1	pancreatite		0	0	o	positif	3	0	0		0	0						22/04/2010	1	0	0	0		24	28/09/2010	1	0	0	0	0	0	12	86	87	8	119	hepatite c	negatif	77	2	97	99
71	35	170	85	29,4	2	1	0			0	0	o	positif	3	2	0		0	0						19/01/2010	1	1	0	1	insuline	38	30/09/2010	1	0	0	0	0	0	13	153	403	16	95	negatif	negatif	13	1	153	403
72	33	161	47	18,1	0	1	0		1	0	0	o	positif	1	0	0									29/03/2010	1	0	0	0		37	29/11/2010	0	0	0	1	0	0	37	201	249	15	120	negatif	negatif	37	1	201	249
73	23	162	62	23,6	0	1	1	hepatite c		0	1 josacine oroken	o	positif	1	0	0									08/07/2010	1	0	0	0		28	12/01/2011	1	0	0	0	0	0	16	20	25	15	91	hepatite c	negatif	43	2	19	16
74	38	160	60	23,4	1	1	0			0	0	o	positif	2	1	0		0	0						28/04/2010	1	0	0	1	pentasa	39	12/01/2011	1	0	0	0	0	0	10	198	281	14		negatif	negatif	10	1	207	302
75	36	162	58	22,1	0	1	0			0	0	a	n�gatif	1	0	0									25/05/2010	1	1	0	0		37	27/01/2011	1	0	0	0	0	0	43	47	34	8	120	negatif	negatif	43	2	50	34
76	35	165	59	21,7	1	1	0			0	0	a	positif	2	1	0		0	0						04/07/2010	1	1	0	0		36	05/03/2011	1	0	0	0	0	0	42	326	501	10	113	negatif	negatif	42	2	326	501
77	27				5	1	1	cholecystectomie		0	1 latex	o	positif	7	5	0		0	0						07/07/2010	1	0	0	0		39	24/03/2011	1	0	0	0	0	1	15	34	41	10	120	negatif	negatif	15	1	34	41
78	36	172	59	19,9	3	1	1	hepatite c	0	0	0	b	positif	5	3	0		0	1	36	VV	0	0	0	02/10/2010	1	0	0	0		29	12/04/2011	1	0	0	0	0	0	13	46	47	13	120	hepatite c	negatif	13	1	35	35
79	20	165	91	33,4	0	1	0			0	0	a	positif	1	0	0									01/11/2010	1	0	0	0		31	26/05/2011	1	0	1	0	0	0	68	116	249	20	120	cmv	negatif	68	2	116	249
80	27	170	61	21,1	1	1	0			0	0	a	positif	2	1	0		0	1	38	VV	0	1	0	16/11/2010	1	0	0	0		34	04/07/2011	1	0	1	0	0	0	11	48	85	5	113	negatif	negatif	17	1	52	82
81	27	161	57	22	0	1	0			0	0	o	positif	1	0	0									12/01/2011	1	0	0	0		37	19/09/2011	1	0	0	0	0	0	19	31	36	13		cmv douteux		19	1	31	36
82	25	169	74	25,9	1	1	0			0	0	ab	positif	4	1	0		0	1	38	cesar	0	0	0	27/02/2011	1	0	0	0		33	07/10/2011	1	0	0	0	0	0	48	101	154	13	107	hepatite b	negatif	84	2	43	65
83	28	160	66	25,8	1	0	0			0	0	o	positif	4	1	0		0	0						18/02/2011	1	0	0	0		36	17/10/2011	1	0	0	0	0	0	26	23	20	17	105	negatif	negatif	39	1	28	32
84	24	170	70	24,2	2	1	0			0	0	b	positif	4	2	0		0	1	38	VV	0	0	0	18/02/2011	1	0	0	0		36	18/10/2011	1	0	0	0	0	0	10	30	54	11	101	negatif	negatif	10	1	37	53
85	35	169	85	29,8	2	0	0			0	0	a	positif	6	2	0		0	0						01/03/2011	1	1	0	0		35	20/10/2011	1	0	0	0	0	0	6	57	73	8	119	negatif	negatif	30	1	110	138
86	33	162	72	27,4	2	1	0			0	0	o	positif	3	2	0		0	1	37	VV	0	0	1	11/04/2011	1	0	0	1	1 tanganil	35	29/11/2011	0	0	0	0	0	0	18	144	308	16	99	negatif	negatif	43	2	122	343
87	19	160	72	28,1	0	1	0			1	0	o	positif	1	0	0						0	0	0	10/04/2011	1	0	0	0		38	19/12/2011	1	0	0	0	0	0	14	106	199	8	120	negatif		21	1	151	271
88	31	173	93	31,1	2	1	0			0	0	a	positif	4	2	0		0	1	38	VV	0	0	0	02/06/2011	1	0	0	0		36	01/02/2012	1	0	0	0	0	0	12	64	190	15	97	negatif	negatif	22	1	54	167
89	26	159	59	23,3	1	1	0			0	0	a	positif	2	1	0		0	0						23/07/2011	1	0	0	1	1 imurel tb9	34	08/03/2012	1	0	0	0	0	0	59	38	58	15	101	ebv douteux	negatif	379	3	33	43
90	22	148	48	21,9	0	1	0			0	0	o	positif	1	0	0									30/06/2011	1	0	0	0		38	09/03/2012	1	0	0	0	0	0	21	53	99	24	100	negatif		57	2	60	109
91	23	160	46	18	0	1	0			0	0	ab	positif	1	0	0									11/07/2011	1	0	0	0		39	29/03/2012	1	0	0	0	0	0	23	20	11	4	99		negatif	23	1	20	11
92	27	154	60	25,3	0	1	0			0	1 augm, josacine	o	positif	1	0	0									28/08/2011	1	0	0	0		32	30/03/2012	1	0	0	0	0	0	15	35	43	13	112	negatif	negatif	37	1	30	39
93	22	150	48	21,3	4	1	0			0	0	a	positif	5	4	1	22sa HRP et 24sa infarct placentaire	0	0						09/08/2011	1	0	0	1	1 kardegic	37	10/04/2012	1	0	1	0	0	0	25	14	8	5	104	negatif	negatif	25	1	14	8
94	41	154	44	18,6	2	0	0			0	0	b	positif	5	2	0		0	1	39	VV	0	0	0	19/08/2011	1	1	0	1	1 insuline	37	23/04/2012	1	0	0	0	0	0	18	76	134	15	104	negatif	negatif	18	1	76	134
95	20	162	57	21,7	0	0	0			0	0	a	positif	1	0	0									07/09/2011	1	0	0	0		37	09/05/2012	1	0	0	0	0	0	20	33	31	5	112	negatif	negatif	20	1	33	31
96	34	165	52	19,1	1	0	0			0	0	o	positif	2	1	0		0	0						15/08/2011	1	0	0	0		40	10/05/2012	1	0	1	0	0	0	34	24	14	7	106	negatif	negatif	34	1	24	14
97	34	166	56	20,3	2	1	0			0	0	a	positif	3	2	0		1	0						07/09/2011	1	0	0	0		37	15/05/2012	1	0	0	0	0	0	14	217	406	10	112	negatif	negatif	16	1	190	383
98	31	161	74	28,5	0	1	0			0	1 amox	a	positif	1	0	0									13/09/2011	1	0	1	0		38	22/05/2012	1	0	0	0	0	0	12	37	75	4	120	negatif	negatif	12	1	37	75
99	30	159	80	31,7	1	1	0			0	0	a	positif	4	1	0		0	0						12/10/2011	1	0	0	0		35	30/05/2012	1	0	0	0	0	0	40,9	366	766	14,8	100	negatif	negatif	40,9	2	366	766
100	22	162	69	26,3	0	1	0			0	1 intolerance morphine	a	n�gatif	1	0	0									01/10/2011	1	0	0	0		37	06/06/2012	1	0	0	0	0	0	11	32	28	18	101	negatif	negatif	11	1	32	28
101	17	155	66	27,5	0	1	0			0	0	o	positif	1	0	0									25/09/2011	1	0	0	0		38	06/06/2012	1	0	0	0	0	0	27	134	340	17	112	negatif	negatif	27	1	134	340
102	37	167	60	21,5	0	1	0			0	0	b	positif	1	0	0									29/12/2011	1	1	0	1	inexium	30	16/07/2012	1	0	0	0	0	0	139	220	481	16	100	negatif	negatif	139	3	220	481
103	32	180	69	21,3	0	1	0			0	0	b	positif	1	0	0									09/11/2011	1	0	0	1	1 xyzall ventolline symbicort	37	17/07/2012	1	0	0	0	0	0	7	24	19	6	101	negatif	negatif	17	1	26	18
104	28	165	68	25	0	1	0			0	0	a	positif	1	0	0									09/11/2011	1	0	0	0		39	27/07/2012	1	0	1	0	0	0	98	26	27	17	99	negatif	negatif	98	2	26	27
105	30	154	65	27,4	0	1	1	hepatite mediacmenteuse		0	0	o	positif	2	0	0		0	0						25/01/2012	1	0	0	0		33	04/09/2012	0	0	0	1	0	0	10	60	176	7	104	negatif	negatif	10	1	60	176
106	40	168	67	23,7	1	0	0			0	0	a	positif	7	1	0		0	1	41	VV	0	0	1	25/03/2012	1	0	0	0		30	10/10/2012	1	0	0	0	0	1	6	95	162	9	95	negatif	negatif	12	1	105	138
107	40	162	110	41,9	3	1	1	hepatite a		0	0	a	positif	8	3	0		0	1	36	VV				01/08/2012	1	0	0	0		18	23/11/2012	1	0	0	0	0	0	64	85	101	18	109	negatif	negatif	64	2	85	101
108	32	170	57	19,7	1	1	0			0	1 aspirine	b	positif	2	1	0		0	0						17/03/2012	1	0	0	0		40	14/12/2012	1	0	0	0	0	0	14	30	28	9	80	HSV douteux	negatif	14	1	30	28
109	26	170	76	26,3	3	1	0			0	0	a	positif	4	3	0		0	0						19/04/2012	1	1	0	1	insuline	38	31/12/2012	1	0	0	0	0	0	28	43	24	12	120	negatif	negatif	28	1	43	24
110	29	156	68	27,9	1	1	0			0	0	b	positif	2	1	0		0	0						24/06/2012	1	1	0	1	insuline	33	28/01/2013	1	0	0	0	0	0	29	27	26	15	110		negatif	29	1	27	26
111	39	161	51	19,7	2	1	0			0	0	a	positif	6	2	0		0	1	39	VV	0	0	0	14/05/2012	1	0	0	0		39	30/01/2013	0	0	0	1	0	0	11	25	25	7	113	negatif	negatif	11	1	25	25
112	27	175	73	23,8	0	1	0			1	0	o	positif	1	0	0									09/06/2012	1	0	0	0		37	11/02/2013	1	0	0	0	0	0	19	59	73	14	105	negatif	negatif	19	1	59	73
113	35	160	41	16	0	0	0			0	0	a	positif	1	0	0									24/07/2012	1	0	0	0		31	13/02/2013	1	0	0	0	0	0						negatif	negatif	25	1	49	57
114	26	162	62	23,6	0	1	0			0	0	b	positif	1	0	0									12/07/2012	1	0	0	0		35	03/03/2013	1	0	0	0	0	0	78	46	32	24	120	negatif	negatif	94	2	216	166
115	33	165	53	19,5	1	1	0			0	0	a	positif	2	1	0		0	0						10/01/2013	1	1	0	0		12	26/03/2013	1	0	0	0	0	0	31	96	124	14	105	negatif	negatif	31	1	96	124
116	26	158	64	25,6	0	1	0			0	0	a	positif	1	0	0									05/09/2012	1	0	0	0		33	15/04/2013	1	0	0	0	0	1	14	84	198	6	92	negatif	negatif	14	1	84	198
117	33	160	47	18,4	1	1	0			0	0	o	positif	3	1	0		0	0						19/11/2012	1	0	0	1	1 imurel solupred	27	15/05/2013	1	0	0	0	0	0	29							29	1
118	27	160	70	27,3	0	0	0			0	0	a	positif	1	0	0									24/10/2012	1	1	0	1	1 levothyrox insuline	37	29/06/2013	1	0	0	0	0	0	12	116	123	28	120	negatif	negatif	12	1	116	123
119	26	170	91	31,5	3	1	0			0	0	a	n�gatif	4	3	1	hrp	0	0						28/01/2013	1	0	0	0		36	26/09/2013	1	0	0	0	1	1	42	82	67	12	98		negatif	42	2	82	67
120	35	157	46	18,7	0	1	0			0	0	a	n�gatif	1	0	0									03/02/2013	1	0	0	0		39	25/10/2013	1	0	0	0	0	0	26		122	10	120		negatif	32	1	142	226
121	21	158	60	24	0	0	0			0	0	o	positif	1	0	0									19/04/2013	1	0	0	0		38	30/12/2013	1	0	0	0	0	0	13	21	14	7	110	negatif	negatif	15	1	20	12
122	28	164	63	23,4	2	1	0			0	0	a	positif	3	2	0		0	0						17/04/2013	1	0	0			40	09/01/2014	1	0	0	0	0	0	39	69	57	18	98	negatif	negatif	42	2	61	53
123	25	170	80	27,7	0	1	0			0	0	a	positif	1	0	0									15/06/2013	1	0	0	0		37	17/02/2014	1	0	0	0	0	0	12	26	50	5	120	negatif		12	1	26	50
124	35	167	57	20,4	2	1	0			0	0	a	positif	4	2	0		0	0						14/06/2013	1	0	0	1	amoxicilline	37	17/02/2014	1	0	0	0	0	0	9	66	95	9	96	negatif	negatif	14	1	80	103
125	25	160	53	20,7	0	0	0			0	1 aspirine	o	positif	2	0	0		0	0						15/07/2013	1	0	0	0		37	19/03/2014	1	0	0	0	0	0	49	29	21	11	120	negatif	negatif	73	2	107	126
126	29	159	50	19,8	0	1	0			0	0	a	n�gatif	1	0	0									17/08/2013	1	1	0	0		34	02/04/2014	1	0	0	0	0	0	12	90	138	12	98	negatif	negatif	50	2	58	104
127	23	155	40	16,6	1	1	0			0	0	a	positif	2	1	1	23sa infarct placentaire chron	0	0						13/08/2013	1	0		1	aspegic	37	16/04/2014	1	0	0	0	0	0	37	28	45	15	100	negatif	negatif	43	2	39	51
128	23	157	60	24,3	1	1	0			0	0	o	n�gatif	2	1	0		0	0						06/09/2013	1	0	0	0		36	05/05/2014	1	0	0	0	0	0	94	109	154	12	100	negatif	negatif	136	3	88	154
129	36	157	51	20,7	1	1	0			0	0	ab	positif	2	1	0		0	0						23/10/2013	1	0	0	0		31	19/05/2014	1	0	0	0	0	0	30	40	38	12	100	negatif	negatif	80	2	35	37
130	40	162	62	23,6	1	1	0			0	0	o	positif	3	1	0		0	0						06/11/2013	1	1	0	0		32	06/06/2014	1	0	0	0	0	0	66	505	1122	23	100	negatif	negatif	66	2	505	1122
131	29	166	85	30,8	0	1	0			0	0	o	positif	1	0	0									20/10/2013	1	0	0	0		35	13/06/2014	1	0	0	0	0	0	17	34	19	10	100	negatif	negatif	43	2	41	25
132	27	181	115	35,1	1	0	0			0	0	o	positif	3	1	1	inconnu 21 sa cordon ?	0	0						09/12/2013	1	0	0	0		31	02/07/2014	1	0	0	0	0	0	131	303	583	19	100	negatif	negatif	131	3	303	583
133	34	165	94	34,5	2	1	0			0	0	o	positif	5	2	0		0	0						15/10/2013	1	0	0	0		39	02/07/2014	1	0	0	0	0	0	25	41	66	9	100	negatif	ecoli	25	1	41	66
134	32	163	125	47	0	1	0			0	0	a	n�gatif	1	0	0									06/12/2013	1	1	0	1	LVT insuline	32	07/07/2014	1	0	0	0	0	0	16	194	274	8	94	negatif	negatif	16	1	194	274
135	29	163	97	36,5	0	1	0			0	0	b	positif	1	0	0						0	0	0	20/12/2013	1	0	0	1	1 imurel lansoprazole	32	19/07/2014	1	0	0	0	0	0	22	43	35	15	92	negatif	negatif	60	2	40	30
136	31	175	68	22,2	1	1	0			0	0	a	positif	2	1	0		0	1	35	VV	0	0	0	25/01/2014	1	0	0	1	rovamycine	31	17/08/2014	1	0	0	0	0	0	75	715	1129	46	96	negatif	negatif	107	3	343	640
137	21	160	50	19,5	0	1	0			0	1 clamoxyl josacyne oroken	o	positif	1	0	0									02/01/2014	1	0	0	0		35	25/08/2014	0	0	0	0	0	1	39	110	138	15	100	negatif	negatif	95	2	51	63
138	27	156	50	20,6	0	1	0			0	0	a	positif	1	0	0									13/01/2014	1	0	0	0		35	02/09/2014	1	0	0	0	0	0	22	56	58	15	100	negatif	negatif	83	2	94	100
139	27	170	95	32,9	0	1	0			0	0	a	positif	1	0	0									05/02/2014	1	0	0	0		33	11/09/2014	1	0	1	0	0	0	20	142	265	20	100	negatif	negatif	47	2	204	411
140	31	170	52	18	1	1	0			0	0	b	n�gatif	2	1	0		0	0						26/02/2014	1	0	0	0		35	15/10/2014	1	0	0	0	0	0	12	29	41	12	100	negatif	negatif	17	1	31	50
[truncated: 60 more columns]
